# Supplementary material for: Lymphotoxin beta receptor-/- mice display altered B- and T-cell subpopulations in the bone marrow and peritoneal cavity after Toxoplasma gondii infection
Source: Infect Immun. 2025 Sep 9;93(10):e00408-25. doi: 10.1128/iai.00408-25 (PMC12519803; doi:10.1128/iai.00408-25)
Supplement: Supplemental tables — Table S1 and S2. [file iai.00408-25-s0005.xlsx]

## Sheet: Tabelle1
Suppl. Table 1: Anti-mouse antibodies used in flow cytometry
Antibodies	Clone	Fluorochromes	Final dilution*	Manufacturer
AA4.1 (CD93)	AA4.1	PE	1:150	BioLegend
BST-2 (CD317, PDCA1)	927	BV650	1:150	BioLegend
B220 (CD45R)	RA3-6B2	PerCP-Cy5.5	1:300	BioLegend
B220 (CD45R)	RA3-6B2	FITC	1:150	BD Biosciences
CD3e	145-2C11	BV711	1:150	BioLegend
CD3e	145-2C11	FITC	1:150	BD Biosciences
CD4	GK1.5	PerCP-Cy5.5	1:200	BioLegend
CD5	53-7.3	PE	1:400	BioLegend
CD8a	53/6.7	BV711	1:150	BioLegend
CD8a	53/6.7	APC	1:150	BD Biosciences
CD11b	M1/70	BV510, AlexaFluor 700	1:200	BioLegend
CD11c	HL3	PE-Cy7	1:200	BD Biosciences
CD16/32	93	-	1:100	eBioscience
CD19	6D5	BV421, BV510, BV605, BV785	1:150 (BV510, BV785) 1:200 (BV421, BV605)	BioLegend
CD25	PC61	PE-Cy7	1:800	BioLegend
c-kit (CD117)	2B8	BV650	1:600	BioLegend
IgA	- (polyclonal)	AlexaFluor 647	1:10,000	SouthernBiotech
IgD	11-26c.2a	AlexaFluor 647	1:1400	BioLegend
IgM	RMM-1	FITC	1:150	BioLegend
Ly6C	HK1.4	BV605	1:200	BioLegend
Ly6G	1A8	PerCP-Cy5.5, BV421	1:200	BioLegend
MHCII (I-A/I-E)	M5/114.15.2	BV510	1:200	BioLegend
NK1.1	PK136	BV421, BV650	1:200	BioLegend
CD138 (Syndecan-1)	281-2	PE	1:1500	BioLegend
TACI (CD267)	8F10	BV421	1:500	BD Biosciences
-	-	Fixable Viability Dye (FVD) eFluor 780	1:5000	eBioscience
* final dilution is referring to antibody dilution after addition to cells incubated in Fc-block (CD16/32) solution
Suppl. Table 2: Detected immune cell populations via flow cytometry
	Name	Marker	Gating strategy supplementary figure
General	live cells	FVD eFluor 780-	All
	dead cells	FVD eFluor 780+	All
Bone marrow	B cells	CD19+ B220+	1
	pro-B cells	CD19+ B220+ AA4.1+ IgM- c-kit+ CD25-	1
	pre-Bcells	CD19+ B220+ AA4.1+ IgM- c-kit- CD25+	1
	immature B cells	CD19+ B220+ IgM+ IgD-	1
	transitional B cells	CD19+ B220+ IgM+ IgD(low)	1
	mature B cells	CD19+ B220+ IgM+ IgD(high)	1
	dead B cells	FVD eFluor 780+ CD19+	1
	dead early B cells	FVD eFluor 780+ CD19+ AA4.1+ IgM-	1
	dead mature B cells	FVD eFluor 780+ CD19+ IgM+ IgD+	1
	plasma cells	TACI+ CD138+	-
	IgM+ plasma cells	TACI+ CD138+ IgM+ IgA-	-
	IgA+ plasma cells	TACI+ CD138+ IgM- IgA+	-
	IgM- IgA- (IgG) plasma cells	TACI+ CD138+ IgM- IgA-	-
	T cells	CD3e+	5
	CD4+ T cells	CD3e+ CD4+ CD8a-	5
	CD8+ T cells	CD3e+ CD4- CD8a+	5
	double-negative T cells	CD3e+ CD4- CD8a-	5
	NKT cells	CD3e+ NK1.1+	5
	NK cells	CD19- CD3e- NK1.1+ (CD11b+)	6
	proinflammatory monocytes/macrophages	CD19- CD3e- NK1.1- CD11b+ Ly6G- Ly6C+	6
	MHCII+ proinfl. MoMacs	CD19- CD3e- NK1.1- CD11b+ Ly6G- Ly6C+ MHCII+	6
	pDCs	CD19- CD3e- NK1.1- CD11c+ CD11b- MHCII+ B220+ BST-2+	6
Peritoneal cavity	B cells	CD19+	8
	B-2 cells	CD19+ B220(high)	8
	B-1 cells	CD19+ B220(low/int)	8
	B-1a cells	CD19+ B220(low/int) CD5+ (CD11b+)	8
	B-1a cells (B-1 independent)	CD19+ CD5+ (CD11b+)	8
	B-1b cells	CD19+ B220(low/int) CD5- (CD11b+)	8
	dead B cells	FVD eFluor 780+ CD19+	8
	T cells	CD19- CD5+	8
	CD4+ T cells	CD19- CD5+ CD4+ CD8a-	8
	CD8+ T cells	CD19- CD5+ CD4- CD8a+	8
	double-negative T cells	CD19- CD5+ CD4- CD8a-	8
	neutrophils	CD19- CD5- NK1.1- CD11b+ Ly6G+	8
	proinflammatory monocytes/macrophages	CD19- CD5- NK1.1- CD11b+ Ly6G- Ly6C+	8
	MHCII+ proinfl. MoMacs	CD19- CD5- NK1.1- CD11b+ Ly6G- Ly6C+ MHCII+	8
Blood	B cells	CD19+	-
	early B cells	CD19+ AA4.1+ IgM-	-
	mature B cells	CD19+ AA4.1- IgM+ IgD+	-
	AA4.1+ myeloid cells	AA4.1+ CD11b+	-
	neutrophils	CD19- CD3e- NK1.1- CD11b+ Ly6G+	similar to 1
	MHCII+ proinfl. MoMacs	CD19- CD3e- NK1.1- CD11b+ Ly6G- Ly6C+ MHCII+	similar to 1
